# Supplementary material for: Dengue virus is particularly sensitive to interference with long-chain fatty acid elongation and desaturation
Source: J Biol Chem. 2025 Jan 23;301(3):108222. doi: 10.1016/j.jbc.2025.108222 (PMC11908578; doi:10.1016/j.jbc.2025.108222)
Supplement: Table S1 [file mmc2.xlsx]

## Sheet: mol%
Sample ID					43708	43711	43714	43735	43738	43741
Group					Mock BSL3	Mock BSL3	Mock BSL3	DENV	DENV	DENV
Cell count (*10^5)					2.7	2.7	2.7	2.7	2.7	2.7
Protein content (µg)					46.0849	54.1286	63.0622	61.2565	30.4555	31.1985
Hours post infection (hpi)					48	48	48	48	48	48
Lipid species	Lipid class	Mass	Chemical formula	Ionization mode	mol%	mol%	mol%	mol%	mol%	mol%
CE 14:0	CE	614.587	H76 C41 O2 N1	positive	0.197903	0.172015	0.189254	0.271504	0.268277	0.287309
CE 14:1	CE	612.571	H74 C41 O2 N1	positive	0.0460617	0.0357811	0.0429035	0.0462286	0.0385691	0.0403215
CE 15:0	CE	628.603	H78 C42 O2 N1	positive	0.0724121	0.0527941	0.0676457	0.104688	0.0905381	0.116818
CE 16:0	CE	642.619	H80 C43 O2 N1	positive	0.55303	0.504599	0.520415	0.883036	0.865882	0.863428
CE 16:1	CE	640.603	H78 C43 O2 N1	positive	0.95863	0.817081	0.806195	1.31628	1.10298	1.14068
CE 16:2	CE	638.587	H76 C43 O2 N1	positive	0.0627524	0.0606633	0.0535771	0.0892163	0.0763341	0.0790525
CE 17:0	CE	656.634	H82 C44 O2 N1	positive	0.0751822	0.0609908	0.0689662	0.0907785	0.0808252	0.0770171
CE 17:1	CE	654.619	H80 C44 O2 N1	positive	0.0724297	0.0641632	0.0756443	0.122524	0.0841528	0.109308
CE 18:0	CE	670.65	H84 C45 O2 N1	positive	0.0547543	0.0348298	0.0420317	0.0866339	0.0494958	0.076365
CE 18:1	CE	668.634	H82 C45 O2 N1	positive	1.26094	1.27759	1.22313	2.1244	2.06419	2.41772
CE 18:2	CE	666.619	H80 C45 O2 N1	positive	0.378052	0.373292	0.430726	0.708934	0.586234	0.673134
CE 18:3	CE	664.603	H78 C45 O2 N1	positive	0.0635066	0.0328027	0.0805295	0.116362	0.0533771	0.0630536
CE 19:1	CE	682.65	H84 C46 O2 N1	positive		0.0172394	0.0512298	0.0428322	0.016302	0.0276714
CE 20:1	CE	696.665	H86 C47 O2 N1	positive	0.0702849	0.0596248	0.0576588	0.105598	0.0930489	0.0890172
CE 20:2	CE	694.65	H84 C47 O2 N1	positive	0.135032	0.137479	0.113321	0.199196	0.19025	0.198798
CE 20:3	CE	692.634	H82 C47 O2 N1	positive	0.148885	0.158706	0.141662	0.266275	0.190461	0.257583
CE 20:4	CE	690.618	H80 C47 O2 N1	positive	0.0694205	0.0717622	0.0672373	0.142193	0.10875	0.137056
CE 20:5	CE	688.603	H78 C47 O2 N1	positive				0.0661641
CE 22:2	CE	722.681	H88 C49 O2 N1	positive	0.0267822	0.0187892	0.0199051	0.0333319	0.0290578	0.0199291
CE 22:3	CE	720.665	H86 C49 O2 N1	positive	0.0372814	0.0323106	0.0271142	0.0491176	0.0420612	0.0516463
CE 22:5	CE	716.634	H82 C49 O2 N1	positive	0.0580286	0.0337001	0.0400445	0.0982204	0.0640182	0.0768654
CE 22:6	CE	714.619	H80 C49 O2 N1	positive	0.374807	0.351515	0.386822	0.94931	0.694424	0.866341
Cer 32:1;0	Cer	568.495	H66 C34 O5 N1	negative	0.00246431		0.00192659	0.0131796	0.0119683	0.0130213
Cer 34:0;0	Cer	598.541	H72 C36 O5 N1	negative	0.00928201	0.00811483	0.00952084	0.020341	0.0191605	0.0208723
Cer 34:1;0	Cer	596.526	H70 C36 O5 N1	negative	0.0218187	0.019894	0.0213245	0.125502	0.118059	0.125544
Cer 34:2;0	Cer	594.51	H68 C36 O5 N1	negative	0.00348238	0.00252944	0.00340125	0.0205761	0.02148	0.0213364
Cer 40:2;0	Cer	678.604	H80 C42 O5 N1	negative	0.00253191	0.00165687	0.00203282	0.0181219	0.0160184	0.0155414
Cer 42:1;0	Cer	708.651	H86 C44 O5 N1	negative			0.0345772	0.0606161		0.0625959
Cer 42:2;0	Cer	706.636	H84 C44 O5 N1	negative	0.0273985	0.0241782	0.0259767	0.0826794	0.0842762	0.0806164
Cer 42:3;0	Cer	704.62	H82 C44 O5 N1	negative	0.00638394	0.00663048	0.0057852	0.032104	0.0295634	0.0299551
Cer 44:2;0	Cer	734.667	H88 C46 O5 N1	negative	0.00287183	0.00280146	0.0032271	0.00271983		0.0022645
CL 64:3	CL	672.957	H134 C72 Ci1 O17 P2	negative	0.0162088	0.0185214	0.00831697	0.00304419
CL 64:4	CL	671.949	H132 C72 Ci1 O17 P2	negative	0.0431518	0.047645	0.0388462	0.0315064	0.053185	0.0394513
CL 66:2	CL	687.981	H140 C74 Ci1 O17 P2	negative	0.0207347	0.023269	0.00701528
CL 66:3	CL	686.973	H138 C74 Ci1 O17 P2	negative	0.021175	0.00876167	0.00190467
CL 66:4	CL	685.965	H136 C74 Ci1 O17 P2	negative	0.111162	0.121048	0.091037	0.099806	0.127045	0.139222
CL 68:2	CL	701.997	H144 C76 Ci1 O17 P2	negative	0.0285538	0.0254633	0.0147563	0.00778229
CL 68:3	CL	700.989	H142 C76 Ci1 O17 P2	negative	0.0155939	0.00369952	0.000999339
CL 68:4	CL	699.981	H140 C76 Ci1 O17 P2	negative	0.119022	0.130851	0.0982774	0.108164	0.113873	0.12328
CL 68:5	CL	698.973	H138 C76 Ci1 O17 P2	negative	0.0678803	0.0669936	0.0474835	0.0583342	0.0740582	0.0858858
CL 68:6	CL	697.965	H136 C76 Ci1 O17 P2	negative	0.00698161	0.00977096	0.00822981	0.00791963		0.0179083
CL 70:4	CL	713.997	H144 C78 Ci1 O17 P2	negative	0.0295668	0.0316526	0.0280529	0.0155809	0.0398828	0.0201569
CL 70:5	CL	712.989	H142 C78 Ci1 O17 P2	negative	0.044168	0.0497321	0.0344407	0.0416759	0.0631855	0.0554695
CL 70:6	CL	711.981	H140 C78 Ci1 O17 P2	negative	0.00937102	0.0230741	0.00868206	0.0139778		0.0249308
DAG 14:0_14:0	DAG	530.478	H64 C31 O5 N1	positive	0.0156976	0.0121864	0.0119309	0.0176471	0.0148313	0.0173495
DAG 14:0_14:1	DAG	528.463	H62 C31 O5 N1	positive	0.00787486	0.00634414	0.00684623	0.00701136	0.00480037	0.00413576
DAG 14:0_16:0	DAG	558.51	H68 C33 O5 N1	positive	0.124769	0.108551	0.0918864	0.144402	0.128718	0.130595
DAG 14:0_16:1	DAG	556.494	H66 C33 O5 N1	positive	0.13365	0.129198	0.109153	0.0994348	0.109228	0.0977859
DAG 14:0_18:0	DAG	586.541	H72 C35 O5 N1	positive	0.00792594		0.00812061	0.00883076		0.0113507
DAG 14:0_18:1	DAG	584.525	H70 C35 O5 N1	positive	0.108287	0.108856	0.0893422	0.136104	0.120015	0.120371
DAG 14:0_18:2	DAG	582.51	H68 C35 O5 N1	positive	0.0230331	0.0163669	0.0193134	0.0157435	0.0143846	0.0132052
DAG 14:0_20:2	DAG	610.541	H72 C37 O5 N1	positive	0.00495059	0.00318276	0.00478288	0.00468988	0.00324693	0.00259991
DAG 14:1_16:0	DAG	556.494	H66 C33 O5 N1	positive	0.0437995	0.0404238	0.0350865	0.0188425	0.0229996	0.0196582
DAG 14:1_16:1	DAG	554.478	H64 C33 O5 N1	positive	0.0349135	0.0299417	0.0301598	0.0171791	0.014787	0.0157517
DAG 14:1_18:1	DAG	582.51	H68 C35 O5 N1	positive	0.0386294	0.0328288	0.0330484	0.0185122	0.0225138	0.0175985
DAG 14:1_18:2	DAG	580.494	H66 C35 O5 N1	positive	0.00802893	0.00534736	0.00568012	0.000969069	0.00305793
DAG 15:0_16:1	DAG	570.51	H68 C34 O5 N1	positive	0.0276841	0.0280183	0.024169	0.0152391	0.0144917	0.0134157
DAG 15:0_18:1	DAG	598.541	H72 C36 O5 N1	positive	0.0294686	0.0252464	0.0241578	0.0209959	0.0179563	0.0159655
DAG 15:0_18:2	DAG	596.525	H70 C36 O5 N1	positive	0.00458298	0.00443513
DAG 16:0_16:0	DAG	586.541	H72 C35 O5 N1	positive	0.177006	0.16023	0.150084	0.227265	0.205623	0.234822
DAG 16:0_16:1	DAG	584.525	H70 C35 O5 N1	positive	0.527192	0.551189	0.42899	0.46459	0.419012	0.407798
DAG 16:0_18:1	DAG	612.556	H74 C37 O5 N1	positive	0.45942	0.413805	0.345665	0.51245	0.488874	0.504265
DAG 16:0_18:2	DAG	610.541	H72 C37 O5 N1	positive	0.0779267	0.0793067	0.0723751	0.0591066
DAG 16:0_20:1	DAG	640.588	H78 C39 O5 N1	positive	0.0165969	0.014767	0.0114609	0.0144512	0.0124198	0.0171125
DAG 16:0_20:2	DAG	638.572	H76 C39 O5 N1	positive	0.0306955	0.0284534	0.0212308	0.0245807	0.0256161	0.0267542
DAG 16:1_16:1	DAG	582.51	H68 C35 O5 N1	positive	0.205961	0.164128	0.172605	0.10863	0.108129	0.10343
DAG 16:1_16:2	DAG	580.494	H66 C35 O5 N1	positive	0.0133036	0.0119887	0.0128151	0.00667019	0.0113323
DAG 16:1_17:0	DAG	598.541	H72 C36 O5 N1	positive	0.0371639	0.0298548	0.0298429	0.0189546	0.0180516	0.0175355
DAG 16:1_17:1	DAG	596.525	H70 C36 O5 N1	positive	0.0225817	0.0200504	0.0179617	0.0139419	0.0123992	0.0112416
DAG 16:1_18:0	DAG	612.556	H74 C37 O5 N1	positive	0.0547359	0.0504663	0.0459529	0.0365364	0.0391495	0.0421607
DAG 16:1_18:1	DAG	610.541	H72 C37 O5 N1	positive	0.371874	0.397434	0.362881	0.331548	0.321694	0.311984
DAG 16:1_18:2	DAG	608.525	H70 C37 O5 N1	positive	0.0917631	0.0677542	0.0661202	0.0424263	0.0472876	0.0382099
DAG 16:1_19:1	DAG	624.556	H74 C38 O5 N1	positive	0.00914259	0.00774972	0.00698213	0.00502155	0.00468603	0.00438737
DAG 16:1_20:1	DAG	638.572	H76 C39 O5 N1	positive	0.0218046	0.020337	0.0147594	0.0139666	0.0136986	0.0139049
DAG 16:1_20:2	DAG	636.556	H74 C39 O5 N1	positive	0.0326792	0.0289902	0.0250971	0.0233348	0.0214564	0.0213785
DAG 17:0_18:1	DAG	626.572	H76 C38 O5 N1	positive	0.0378782	0.0321235	0.0324918	0.0270582	0.0244363	0.0235694
DAG 17:0_18:2	DAG	624.556	H74 C38 O5 N1	positive	0.00848164	0.00742721	0.00646833	0.00189129		0.00225348
DAG 17:1_18:2	DAG	622.541	H72 C38 O5 N1	positive	0.00496341	0.00562451	0.00330568	0.0023588
DAG 18:1_18:1	DAG	638.572	H76 C39 O5 N1	positive	0.285019	0.261363	0.206453	0.270149	0.285336	0.267311
DAG 18:1_18:2	DAG	636.556	H74 C39 O5 N1	positive	0.0910616	0.0781834	0.0674394	0.0675553
DAG 18:1_20:1	DAG	666.603	H80 C41 O5 N1	positive	0.0156243	0.0130411	0.0126683	0.0164297	0.0158592	0.0157376
DAG 18:1_20:2	DAG	664.588	H78 C41 O5 N1	positive		0.0152173	0.0175506	0.0155127
DAG 18:2_20:2	DAG	662.572	H76 C41 O5 N1	positive	0.0040992	0.00154035	0.00247375
HexCer 16:1/16:0;0	HexCer	672.526	H74 C38 O8 N1	positive	0.000451468	0.000318187		0.00121844	0.00121414	0.00118037
HexCer 18:1/14:0;0	HexCer	672.526	H74 C38 O8 N1	positive	0.000450274	0.000662354		0.00129747	0.000985464	0.0024756
HexCer 18:1/14:0;1	HexCer	688.491	H74 C38 O9 N1	positive	0.0014226	0.00168413	0.00156074	0.0015603	0.00134273	0.00218688
HexCer 18:1/14:1;0	HexCer	670.51	H72 C38 O8 N1	positive	0.000980625	0.00110986	0.000556164	0.000497535		0.00245698
HexCer 18:1/16:0;0	HexCer	700.572	H78 C40 O8 N1	positive	0.0178123	0.0159784	0.0158979	0.0663831	0.065266	0.063959
HexCer 18:1/16:0;1	HexCer	716.523	H78 C40 O9 N1	positive	0.00184189	0.000592348	0.000977933	0.00394608	0.00343367	0.00325919
HexCer 18:1/16:1;0	HexCer	698.541	H76 C40 O8 N1	positive	0.00172795	0.00168425	0.00245868	0.00384825	0.0045437	0.00444344
HexCer 18:1/18:0;0	HexCer	728.576	H82 C42 O8 N1	positive	0.00184286	0.00143208	0.00146288	0.00463095	0.00391883	0.00485163
HexCer 18:1/18:0;1	HexCer	744.554	H82 C42 O9 N1	positive	0.00279084	0.000898532	0.00325925	0.00381884	0.0034383	0.00527107
HexCer 18:1/18:1;0	HexCer	726.544	H80 C42 O8 N1	positive	0.000483306	0.000321322		0.00045335	0.000795429
HexCer 18:1/18:1;1	HexCer	742.529	H80 C42 O9 N1	positive	0.00913751	0.0115297	0.00572312	0.00944044	0.0115199	0.00951077
HexCer 18:1/20:1;0	HexCer	754.576	H84 C44 O8 N1	positive	0.00528951	0.00394855	0.0040598	0.00505204	0.0072247	0.00663602
HexCer 18:1/24:0;0	HexCer	812.616	H94 C48 O8 N1	positive	0.00889956	0.00942535	0.0104505	0.0211445	0.0198244	0.0211227
HexCer 18:1/24:0;1	HexCer	828.703	H94 C48 O9 N1	positive	0.000498046	0.00085968	0.000616728	0.00133677	0.000770297	2.2396e-05
HexCer 18:1/24:1;0	HexCer	810.745	H92 C48 O8 N1	positive	0.0127023	0.00943841	0.0109852	0.0219005	0.0252878	0.021992
HexCer 18:1/24:1;1	HexCer	826.632	H92 C48 O9 N1	positive	0.000948989	0.000766166	0.00119393	0.00212232	0.00287534	0.00240532
HexCer 18:1/26:1;0	HexCer	838.632	H96 C50 O8 N1	positive	0.00139052	0.000548456	0.00121462	0.000920728	0.0014641	0.00106838
HexCer 18:2/16:0;0	HexCer	698.541	H76 C40 O8 N1	positive	0.00104103		0.000535704	0.00253551	0.00308885	0.00320543
HexCer 18:2/18:0;1	HexCer	742.529	H80 C42 O9 N1	positive	0.00191507	0.00205977	0.000720888	0.00200657	0.00182022	0.00126244
HexCer 20:1/24:0;0	HexCer	840.647	H98 C50 O8 N1	positive	0.000588447	0.0001634	0.000371013	0.000461061
LPC 14:0	LPC	468.309	H47 C22 N1 O7 P1	positive	0.00654273	0.00648136	0.00772309	0.00691775
LPC 15:0	LPC	482.325	H49 C23 N1 O7 P1	positive	0.0103393	0.010097	0.0118954	0.0112838	0.0103883	0.011472
LPC 15:1	LPC	480.309	H47 C23 N1 O7 P1	positive	0.00470209	0.00416492	0.00520598	0.00677184
LPC 16:0	LPC	496.34	H51 C24 N1 O7 P1	positive	0.068003	0.0694743	0.0780556	0.112079	0.0941215	0.117584
LPC 16:1	LPC	494.324	H49 C24 N1 O7 P1	positive	0.0547746	0.0516321	0.0677444	0.0535107	0.0336618	0.0346403
LPC 17:0	LPC	510.356	H53 C25 N1 O7 P1	positive
LPC 18:0	LPC	524.372	H55 C26 N1 O7 P1	positive	0.0156189	0.0153607	0.0162755	0.0436807	0.0447003	0.0620832
LPC 18:1	LPC	522.356	H53 C26 N1 O7 P1	positive	0.0527639	0.0508603	0.0616914	0.0776734	0.0590581	0.061317
LPC 18:3	LPC	518.322	H49 C26 N1 O7 P1	positive	0.00289005	0.00355958	0.00656462	0.0144114	0.0072568	0.0125718
LPC 20:3	LPC	546.355	H53 C28 N1 O7 P1	positive	0.0078836	0.00738832	0.0101866	0.00875753		0.00750555
LPC 20:4	LPC	544.34	H51 C28 N1 O7 P1	positive	0.00417317	0.00311554	0.00791197	0.0158285	0.00725598	0.00923889
LPC 22:6	LPC	568.34	H51 C30 N1 O7 P1	positive			0.00263319	0.00738169
LPE 16:1	LPE	450.263	H41 C21 N1 O7 P1	negative	0.00505598	0.00617622	0.00532751	0.00736203	0.00570285	0.00471297
LPE 18:0	LPE	480.309	H47 C23 N1 O7 P1	negative	0.0109987		0.0115921	0.0158198
LPE 18:1	LPE	478.294	H45 C23 N1 O7 P1	negative	0.0102598	0.0202517	0.0131289	0.0171123	0.0225273	0.012777
LPE 18:2	LPE	476.278	H43 C23 N1 O7 P1	negative	0.00368562	0.00442048	0.00424303	0.00458427	0.00374112	0.00298449
LPE 18:3	LPE	474.264	H41 C23 N1 O7 P1	negative	0.00132835	0.00209851	0.00189172	0.00115777	0.000848625
LPE 20:3	LPE	502.294	H45 C25 N1 O7 P1	negative	0.00945732	0.0157614	0.0107263	0.00673991	0.00875173	0.00499319
LPE 20:4	LPE	500.278	H43 C25 N1 O7 P1	negative	0.0149966	0.0218732	0.0172514	0.0222876	0.0189018	0.0158361
LPE 20:5	LPE	498.263	H41 C25 N1 O7 P1	negative	0.000857346	0.00106277	0.000938061	0.00115552	0.000966017	0.000575038
LPE 22:6	LPE	524.278	H43 C27 N1 O7 P1	negative	0.00170751	0.00228381	0.00181583	0.00310954	0.000984394	0.00176505
LPI 18:0	LPI	599.32	H52 C27 O12 P1	negative	0.137367	0.761323	0.140699	0.199745	0.222346	0.170445
LPI 18:1	LPI	597.304	H50 C27 O12 P1	negative	0.0550841	0.324928	0.0634157	0.0636819
LPI 20:3	LPI	621.305	H50 C29 O12 P1	negative	0.122911	0.617434	0.158811	0.139172	0.132227	0.101283
LPI 20:4	LPI	619.289	H48 C29 O12 P1	negative	0.0395476	0.24329	0.038182	0.0719465
PA 14:0_16:1	PA	617.421	H62 C33 O8 P1	negative	0.0214767	0.0574192	0.0359167	0.0333652	0.0734699	0.0258357
PA 16:1_16:1	PA	643.435	H64 C35 O8 P1	negative	0.0245073	0.075504	0.0580231	0.0226304	0.0348418	0.0199062
PA 16:1_18:1	PA	671.466	H68 C37 O8 P1	negative	0.19376	0.446821	0.141393	0.225758	0.808965	0.196121
PA 18:1_18:1	PA	699.497	H72 C39 O8 P1	negative	0.314484	1.01489	0.891987	0.903016	3.38807	0.341179
PC O-28:0	PC	664.528	H75 C36 N1 O7 P1	positive	0.0131256	0.0126972	0.0208443	0.0163377	0.0145967	0.0259163
PC 28:1	PC	676.491	H71 C36 N1 O8 P1	positive	0.0201238	0.0162924	0.0213742	0.0180877	0.0245904	0.025691
PC 28:0	PC	678.507	H73 C36 N1 O8 P1	positive	0.108028	0.100114	0.113693	0.108555	0.096029	0.125485
PC 30:2	PC	702.507	H73 C38 N1 O8 P1	positive	0.0521867	0.0546043	0.0543642	0.0315473	0.030387	0.0317058
PC 30:1	PC	704.523	H75 C38 N1 O8 P1	positive	0.494247	0.430765	0.534223	0.309355	0.4369	0.474602
PC 30:0	PC	706.538	H77 C38 N1 O8 P1	positive	0.865296	0.450176	0.829581	0.932771	0.832556	0.989886
PC O-32:2	PC	716.559	H79 C40 N1 O7 P1	positive	0.0460946	0.0457907	0.0562434	0.0330258	0.0319225	0.0364371
PC O-32:1	PC	718.575	H81 C40 N1 O7 P1	positive	0.369262	0.315822	0.383932	0.26405	0.219319	0.261875
PC O-32:0	PC	720.59	H83 C40 N1 O7 P1	positive	0.203139	0.179999	0.206202	0.183826	0.181961	0.209475
PC 32:4	PC	726.505	H73 C40 N1 O8 P1	positive	0.0138292	0.0133063	0.0128754	0.01386	0.00898517	0.0122775
PC 32:3	PC	728.522	H75 C40 N1 O8 P1	positive	0.107679	0.103182	0.116813	0.0619511	0.0506368	0.0556879
PC 32:2	PC	730.538	H77 C40 N1 O8 P1	positive	2.19414	2.18896	2.17839	1.26213	1.03971	1.27308
PC 32:1	PC	732.554	H79 C40 N1 O8 P1	positive	9.64196	8.78998	8.72786	8.15769	6.99127	7.43056
PC 32:0	PC	734.569	H81 C40 N1 O8 P1	positive	1.27867	0.708671	1.2225	1.93015	1.27821	1.71619
PC O-34:4	PC	740.56	H79 C42 N1 O7 P1	positive	0.0240694	0.0161146	0.0258598	0.00977721
PC O-34:3	PC	742.575	H81 C42 N1 O7 P1	positive	0.0583165	0.0686446	0.0616392	0.0573985	0.0393677	0.0526327
PC O-34:2	PC	744.59	H83 C42 N1 O7 P1	positive	0.309431	0.301358	0.344035	0.19647	0.181144	0.194196
PC O-34:1	PC	746.606	H85 C42 N1 O7 P1	positive	0.856702	0.773229	0.853986	0.616503	0.601609	0.716941
PC 34:6	PC	750.505	H73 C42 N1 O8 P1	positive	0.0264469	0.0243717	0.0274148	0.023112	0.0165091	0.0260198
PC 34:4	PC	754.536	H77 C42 N1 O8 P1	positive	0.150372	0.231285	0.258708	0.188186	0.00868914	0.27913
PC 34:3	PC	756.554	H79 C42 N1 O8 P1	positive	1.11141	1.18601	1.2217	0.645379	0.591927	0.576895
PC 34:2	PC	758.569	H81 C42 N1 O8 P1	positive	5.08682	4.72222	5.46353	4.26867	3.88394	3.72784
PC 34:1	PC	760.585	H83 C42 N1 O8 P1	positive	7.0347	5.87446	6.28896	7.20391	7.96912	9.30987
PC 34:0	PC	762.6	H85 C42 N1 O8 P1	positive	0.177725	0.195961	0.165632	0.312485		0.367291
PC O-36:5	PC	766.574	H81 C44 N1 O7 P1	positive	0.0675199	0.0734681	0.0610927	0.0731133	0.0516385	0.0727942
PC O-36:4	PC	768.59	H83 C44 N1 O7 P1	positive	0.172155	0.152948	0.171601	0.127936	0.0932427	0.114793
PC O-36:3	PC	770.606	H85 C44 N1 O7 P1	positive	0.195436	0.178936	0.232637	0.144725	0.111356	0.148103
PC O-36:2	PC	772.621	H87 C44 N1 O7 P1	positive	0.270363	0.314323	0.343391	0.269425	0.234553	0.258935
PC 35:1	PC	774.601	H85 C43 N1 O8 P1	positive	0.290774	0.305046	0.327038	0.278402	0.268686	0.303141
PC 35:0	PC	776.617	H87 C43 N1 O8 P1	positive	0.0645499	0.0581172	0.0584734	0.051377	0.0431229	0.0546271
PC 36:6	PC	778.537	H77 C44 N1 O8 P1	positive	0.0694299	0.0685257	0.0713583	0.0951806	0.0688653	0.0865663
PC 36:5	PC	780.553	H79 C44 N1 O8 P1	positive	0.283892	0.270896	0.293989	0.366657	0.277957	0.391458
PC 36:4	PC	782.569	H81 C44 N1 O8 P1	positive			1.05892	1.39135
PC 36:3	PC	784.585	H83 C44 N1 O8 P1	positive	2.038	1.89985	1.82258	1.47152	1.32614	1.55076
PC 36:2	PC	786.6	H85 C44 N1 O8 P1	positive	2.43514	2.48935	2.81042	2.48893	2.29971	2.67058
PC 36:1	PC	788.616	H87 C44 N1 O8 P1	positive	0.697576	0.610384	0.719294	1.13798	1.05828	1.13957
PC O-38:6	PC	792.59	H83 C46 N1 O7 P1	positive	0.0551374	0.0452281	0.0668116	0.0699488	0.0507811	0.0593379
PC O-38:5	PC	794.605	H85 C46 N1 O7 P1	positive	0.0533439	0.0601992	0.0626203	0.0730192	0.0464389	0.0728446
PC O-38:4	PC	796.621	H87 C46 N1 O7 P1	positive	0.124723	0.117378	0.118093	0.0944544	0.0864991	0.100348
PC 37:2	PC	800.616	H87 C45 N1 O8 P1	positive	0.0608273	0.0647438	0.0679941	0.0747729	0.0639975	0.0702477
PC 37:1	PC	802.632	H89 C45 N1 O8 P1	positive	0.0446409	0.0360481	0.0458121	0.0362655	0.0364135	0.044416
PC 38:6	PC	806.569	H81 C46 N1 O8 P1	positive	0.467721	0.418703	0.392222	0.546922	0.522081	0.598109
PC 38:5	PC	808.585	H83 C46 N1 O8 P1	positive	0.357468	0.397106	0.435277	0.464227	0.440007	0.494806
PC 38:4	PC	810.6	H85 C46 N1 O8 P1	positive	0.73663	0.667712	0.695175	0.652304	0.671853	0.732688
PC 38:3	PC	812.616	H87 C46 N1 O8 P1	positive	0.380004	0.364139	0.397103	0.433406	0.388879	0.425698
PC 38:2	PC	814.632	H89 C46 N1 O8 P1	positive	0.088882	0.104383	0.105874	0.132446	0.151695	0.152434
PC 38:1	PC	816.648	H91 C46 N1 O8 P1	positive	0.0238148	0.0200795	0.0153491	0.0204209	0.0256952	0.026237
PC 40:6	PC	834.601	H85 C48 N1 O8 P1	positive	0.156796	0.150441	0.146143	0.241252	0.209653	0.220634
PC 40:5	PC	836.616	H87 C48 N1 O8 P1	positive	0.045085	0.0450019	0.0467313	0.0322793	0.038395	0.0412834
PC 40:4	PC	838.632	H89 C48 N1 O8 P1	positive	0.0357148	0.0382779	0.0423926	0.0440964	0.032339	0.0366457
PC 40:3	PC	840.647	H91 C48 N1 O8 P1	positive	0.0225031	0.0175556	0.0194142	0.0164659	0.0172737	0.0173802
PC 40:2	PC	842.663	H93 C48 N1 O8 P1	positive	0.0204157	0.01591	0.0238384	0.0193139	0.0140404	0.015719
PC 40:1	PC	844.679	H95 C48 N1 O8 P1	positive	0.0182966	0.0142291	0.017621	0.0137189	0.0141762	0.0149863
PC 42:6	PC	862.632	H89 C50 N1 O8 P1	positive	0.0153982	0.0138281	0.0153647	0.0181171	0.0145512	0.0161812
PC 42:2	PC	870.694	H97 C50 N1 O8 P1	positive	0.0180716	0.0161725	0.0178336	0.0154522	0.0122492	0.0136561
PE 30:1	PE	662.432	H69 C35 N1 O8 P1	positive	0.00710115	0.00827793	0.00690095	0.0100946	0.00722005	0.00776831
PE 31:1	PE	676.455	H71 C36 N1 O8 P1	positive	0.00218805	0.00434606	0.00200969	0.00239756
PE 32:1	PE	690.507	H73 C37 N1 O8 P1	positive	0.125968	0.124612	0.113303	0.161539	0.159269	0.140405
PE 32:2	PE	688.446	H71 C37 N1 O8 P1	positive	0.0528002	0.0471959	0.0433263	0.0511184	0.0398047	0.0441212
PE 33:1	PE	704.523	H75 C38 N1 O8 P1	positive	0.0182837	0.0153012	0.0168597	0.0141545	0.0202835	0.0198471
PE 34:2	PE	716.479	H75 C39 N1 O8 P1	positive	0.308395	0.284634	0.293409	0.411421	0.399661	0.339754
PE 34:3	PE	714.507	H73 C39 N1 O8 P1	positive	0.0657716	0.0673679	0.0650018	0.0499484	0.0468455	0.0458265
PE 34:4	PE	712.49	H71 C39 N1 O8 P1	positive	0.0171456	0.0103553	0.0200239	0.0291769	0.0253863	0.0270198
PE 34:5	PE	710.417	H69 C39 N1 O8 P1	positive	0.00493346	0.00329916	0.00623907	0.00867869	0.0041211	0.00682734
PE 35:2	PE	730.489	H77 C40 N1 O8 P1	positive			0.0179216	0.0287275	0.0304158	0.0311128
PE 36:2	PE	744.511	H79 C41 N1 O8 P1	positive	0.254138	0.21407	0.211553	0.427642	0.452758	0.401781
PE 36:3	PE	742.529	H77 C41 N1 O8 P1	positive	0.0580543	0.0998423	0.0793883	0.0883518	0.0917714	0.0819361
PE 36:4	PE	740.464	H75 C41 N1 O8 P1	positive	0.225778	0.184257	0.172723	0.235802	0.217304	0.20231
PE 36:5	PE	738.507	H73 C41 N1 O8 P1	positive	0.0438379	0.0433256	0.0413816	0.0800389	0.0764724	0.0809725
PE 36:6	PE	736.433	H71 C41 N1 O8 P1	positive	0.0130796	0.0119273	0.0192428	0.0214483	0.0183993	0.0169919
PE 38:4	PE	768.494	H79 C43 N1 O8 P1	positive	0.506306	0.376609	0.403497	0.374932	0.405182	0.31457
PE 38:5	PE	766.538	H77 C43 N1 O8 P1	positive	0.141416	0.138274	0.102538	0.137655	0.151232	0.149274
PE 38:6	PE	764.522	H75 C43 N1 O8 P1	positive	0.190744	0.150631	0.162977	0.238775	0.232328	0.229303
PE 38:7	PE	762.505	H73 C43 N1 O8 P1	positive	0.127477	0.076833	0.117945	0.157446	0.158265	0.184879
PE 40:3	PE	798.541	H85 C45 N1 O8 P1	positive	0.00279137	0.00313278	0.00273139	0.0059614	0.00162311	0.00206513
PE 40:5	PE	794.56	H81 C45 N1 O8 P1	positive	0.017489	0.0210461	0.0198098	0.0296411	0.0264705	0.0261857
PE 40:7	PE	790.537	H77 C45 N1 O8 P1	positive	0.263911	0.170541	0.219963	0.301309	0.272615	0.282191
PE 40:8	PE	788.52	H75 C45 N1 O8 P1	positive	0.1024	0.0476258	0.0862395	0.0983074	0.114073	0.0970843
PE 42:7	PE	818.568	H81 C47 N1 O8 P1	positive	0.00537156	0.00216342	0.00465305	0.00705361	0.004913	0.00748726
PE O-16:0p/22:6	PE O-p	748.513	H75 C43 N1 O7 P1	positive				0.00868441	0.00708694	0.00680445
PE O-18:0p/22:6	PE O-p	776.521	H79 C45 N1 O7 P1	positive	0.0027209	0.00224327		0.00303386		0.00402488
PG 18:1_18:1	PG	773.534	H78 C42 O10 P1	negative	0.00501986	0.00741933	0.00413568	0.00295445	0.00232609
PI 18:2_18:1	PI	859.535	H80 C45 O13 P1	negative	0.0873578	0.211428	0.0660885	0.0936498	0.100479	0.131657
PI 18:1_18:1	PI	861.55	H82 C45 O13 P1	negative	0.149315	0.21675	0.0773468	0.290814	0.194	0.25843
PI 18:2_20:4	PI	881.519	H78 C47 O13 P1	negative	0.0172947	0.0213641	0.0155158	0.0171727	0.0155785	0.0118799
PI 18:1_20:4	PI	883.535	H80 C47 O13 P1	negative	0.207143	0.29737	0.148332	0.329842	0.282441	0.320942
PI 18:2_20:3	PI	883.535	H80 C47 O13 P1	negative	0.037311	0.0344935	0.0330294	0.0178634	0.0220812	0.019006
PI 18:0_20:4	PI	885.55	H82 C47 O13 P1	negative	0.876809	1.52664	0.612003	1.60114	1.31153	1.60942
PI 18:1_20:3	PI	885.55	H82 C47 O13 P1	negative	0.626466	1.12014	0.436162	0.564966	0.51	0.559249
PI 18:0_20:3	PI	887.566	H84 C47 O13 P1	negative	1.91299	3.58396	1.40424	2.55093	2.21561	2.66647
PI 19:0_20:4	PI	899.566	H84 C48 O13 P1	negative			0.00408101	0.0104016
PS 32:1	PS	734.453	H73 C38 N1 O10 P1	positive	0.441602	0.334431	0.322842	0.213843	0.191315	0.19784
PS 34:1	PS	762.505	H77 C40 N1 O10 P1	positive	0.728154	0.601185	0.502525	0.254356	0.485118	0.416956
PS 36:1	PS	790.537	H81 C42 N1 O10 P1	positive	0.121278	0.122248	0.0852952	0.026805	0.0756106	0.0620173
PS 36:2	PS	788.52	H79 C42 N1 O10 P1	positive	0.249522	0.177293	0.173008	0.117438	0.201909	0.162636
PS 36:3	PS	786.504	H77 C42 N1 O10 P1	positive	0.145341	0.157896	0.151633		0.0921936
PS 36:4	PS	784.489	H75 C42 N1 O10 P1	positive	0.0766544	0.0401262	0.0533153		0.0294226	0.0784513
PS 38:3	PS	814.492	H81 C44 N1 O10 P1	positive	0.13813	0.16036	0.122345	0.0476978	0.110771	0.0963755
PS 38:4	PS	812.494	H79 C44 N1 O10 P1	positive	0.147939	0.121028	0.105964	0.0979559	0.181233	0.172463
PS 38:5	PS	810.502	H77 C44 N1 O10 P1	positive	0.0349343	0.035253	0.0367341	0.0238801	0.0465394	0.0365448
PS 38:6	PS	808.511	H75 C44 N1 O10 P1	positive	0.0473219	0.0545998	0.041376	0.0113116	0.0335424	0.024282
PS 38:7	PS	806.493	H73 C44 N1 O10 P1	positive	0.0216588	0.0123728	0.020043	0.027389	0.0173325	0.0259449
PS 40:4	PS	840.516	H83 C46 N1 O10 P1	positive	0.0198324	0.0200421	0.0158483	0.0110616	0.0148679	0.0139989
PS 40:6	PS	836.528	H79 C46 N1 O10 P1	positive	0.205263	0.192327	0.170237	0.0743093	0.131988	0.159816
PS 40:7	PS	834.526	H77 C46 N1 O10 P1	positive	0.0845421	0.0501703	0.0742368	0.0775068	0.126668	0.111008
PS 40:8	PS	832.51	H75 C46 N1 O10 P1	positive	0.00815301	0.0034557	0.00946055	0.0141141	0.0210948	0.0224948
PS 42:6	PS	864.514	H83 C48 N1 O10 P1	positive	0.0042936	0.00209873	0.00393641	0.00200449
SM 32:0;0	SM	677.559	H78 C37 N2 O6 P1	positive	0.0291137	0.0284597	0.0302786	0.0135397	0.020742	0.0117746
SM 32:1;0	SM	675.544	H76 C37 N2 O6 P1	positive	0.0886446	0.0824105	0.0859939	0.073519	0.0724711	0.0722381
SM 34:0;0	SM	705.591	H82 C39 N2 O6 P1	positive	0.240274	0.223891	0.220571	0.184091	0.195898	0.189767
SM 34:1;0	SM	703.575	H80 C39 N2 O6 P1	positive	0.98931	0.935065	0.92712	0.878724	0.908236	0.909797
SM 34:2;0	SM	701.559	H78 C39 N2 O6 P1	positive	0.116468	0.110159	0.119605	0.111358	0.113833	0.11441
SM 36:1;0	SM	731.606	H84 C41 N2 O6 P1	positive	0.0391484	0.0365043	0.034165	0.0412504	0.0389943	0.0448792
SM 36:2;0	SM	729.591	H82 C41 N2 O6 P1	positive	0.0180602	0.0190539	0.0193142	0.0207327	0.0170101	0.0175294
SM 36:3;0	SM	727.573	H80 C41 N2 O6 P1	positive	0.024007	0.0144258	0.0307571	0.0303542	0.0284038	0.029807
SM 38:1;0	SM	759.637	H88 C43 N2 O6 P1	positive	0.0116408	0.016534	0.00756307	0.013491
SM 40:1;0	SM	787.668	H92 C45 N2 O6 P1	positive	0.0972661	0.0934171	0.0988688	0.0857746	0.0885276	0.0885629
SM 40:2;0	SM	785.653	H90 C45 N2 O6 P1	positive	0.0515219	0.0490419	0.0469077	0.0437411	0.0428947	0.0424674
SM 42:1;0	SM	815.7	H96 C47 N2 O6 P1	positive	0.257451	0.227754	0.247798	0.191178	0.199733	0.192742
SM 42:2;0	SM	813.684	H94 C47 N2 O6 P1	positive	0.371917	0.342064	0.35403	0.282762	0.297911	0.286023
SM 42:3;0	SM	811.669	H92 C47 N2 O6 P1	positive	0.0760229	0.0711896	0.0746212	0.0684356	0.0552248	0.0666189
SM 44:2;0	SM	841.715	H98 C49 N2 O6 P1	positive	0.0124952	0.016773	0.0138502
TAG 42:0	TAG	740.676	H90 C45 O6 N1	positive	0.0108985	0.0148438	0.0104554	0.0117436		0.0174407
TAG 42:1	TAG	738.661	H88 C45 O6 N1	positive	0.0118354	0.0127047	0.0164736	0.00913537	0.0106079	0.00923141
TAG 44:0	TAG	768.707	H94 C47 O6 N1	positive	0.0499589	0.0463478	0.0502644	0.0624509	0.0596831	0.0601283
TAG 44:1	TAG	766.692	H92 C47 O6 N1	positive	0.106693	0.101143	0.116326	0.0993379	0.095825	0.0905516
TAG 44:2	TAG	764.676	H90 C47 O6 N1	positive	0.0587684	0.0566209	0.0714561	0.0382215	0.039367	0.03228
TAG 45:1	TAG	780.707	H94 C48 O6 N1	positive	0.0367844	0.0359185	0.0479831	0.0271375	0.0291496	0.0252971
TAG 45:2	TAG	778.692	H92 C48 O6 N1	positive	0.0195677	0.0194273	0.0247345	0.00758635	0.0104605	0.00880012
TAG 46:0	TAG	796.739	H98 C49 O6 N1	positive	0.130394	0.12049	0.130801	0.162559	0.15509	0.159139
TAG 46:1	TAG	794.723	H96 C49 O6 N1	positive	0.466358	0.435061	0.496986	0.474199	0.449706	0.422545
TAG 46:2	TAG	792.707	H94 C49 O6 N1	positive	0.359326	0.35082	0.416909	0.280949	0.258175	0.232386
TAG 46:3	TAG	790.692	H92 C49 O6 N1	positive	0.0929166	0.0883695	0.115045	0.0578815	0.0615057	0.0434987
TAG 47:1	TAG	808.739	H98 C50 O6 N1	positive	0.128171	0.11957	0.149591	0.102762	0.1017	0.0929177
TAG 47:2	TAG	806.723	H96 C50 O6 N1	positive	0.0995075	0.0947368	0.115182	0.0649975	0.0660594	0.0587082
TAG 48:0	TAG	824.77	H102 C51 O6 N1	positive	0.165893	0.146819	0.155175	0.18489	0.178452	0.182599
TAG 48:1	TAG	822.754	H100 C51 O6 N1	positive	1.07705	1.01938	1.13122	1.13494	1.03369	1.01318
TAG 48:2	TAG	820.739	H98 C51 O6 N1	positive	1.33866	1.32047	1.484	1.1434	1.06965	1.0011
TAG 48:3	TAG	818.723	H96 C51 O6 N1	positive	0.531097	0.529254	0.621006	0.363823	0.356861	0.312198
TAG 49:1	TAG	836.77	H102 C52 O6 N1	positive	0.201284	0.190574	0.225987	0.160787	0.148311	0.152393
TAG 49:3	TAG	832.739	H98 C52 O6 N1	positive	0.102813	0.0976166	0.128368	0.0697224	0.0670225	0.0628291
TAG 50:0	TAG	852.802	H106 C53 O6 N1	positive	0.0309962	0.0353321	0.0289955	0.0287127		0.0434141
TAG 50:1	TAG	850.786	H104 C53 O6 N1	positive	0.935886	1.05921	0.9586	1.01115	0.904332	0.922949
TAG 50:2	TAG	848.77	H102 C53 O6 N1	positive	2.21976	2.12218	2.31748	2.05344	1.88384	1.82123
TAG 50:3	TAG	846.754	H100 C53 O6 N1	positive	1.55639	1.50624	1.73149	1.15776	1.08065	1.00651
TAG 50:4	TAG	844.739	H98 C53 O6 N1	positive	0.369755	0.363971	0.433456	0.26624	0.246002	0.228576
TAG 50:5	TAG	842.723	H96 C53 O6 N1	positive	0.0385796	0.0369143	0.0497915	0.035629	0.0329251	0.027374
TAG 50:6	TAG	840.707	H94 C53 O6 N1	positive		0.00365187		0.00758998	0.00800662
TAG 51:1	TAG	864.802	H106 C54 O6 N1	positive	0.109513	0.0963362	0.123237	0.0842865	0.0852743	0.0829098
TAG 51:2	TAG	862.786	H104 C54 O6 N1	positive	0.303518	0.279197	0.331728	0.232374	0.213924	0.210645
TAG 52:1	TAG	878.817	H108 C55 O6 N1	positive	0.162787	0.189474	0.161947	0.161184	0.154941	0.153288
TAG 52:2	TAG	876.801	H106 C55 O6 N1	positive	1.62413	1.71865	1.66811	1.49705	1.36607	1.35799
TAG 52:3	TAG	874.786	H104 C55 O6 N1	positive	1.89745	1.80126	2.03343	1.50436	1.40729	1.35513
TAG 52:4	TAG	872.77	H102 C55 O6 N1	positive	0.805388	0.775635	0.908876	0.615972	0.573326	0.538858
TAG 52:5	TAG	870.754	H100 C55 O6 N1	positive	0.177951	0.169084	0.205605	0.14612	0.139463	0.120837
TAG 52:6	TAG	868.739	H98 C55 O6 N1	positive	0.0416202	0.0403544	0.0473528	0.0639973	0.0597179	0.0605823
TAG 52:7	TAG	866.723	H96 C55 O6 N1	positive	0.0347926	0.0329862	0.0361208	0.0546305	0.0460196	0.0522244
TAG 52:8	TAG	864.707	H94 C55 O6 N1	positive		0.00556968	0.00749417
TAG 53:1	TAG	892.833	H110 C56 O6 N1	positive	0.0141082	0.0146525	0.0162667	0.0105253	0.013458	0.0164065
TAG 53:2	TAG	890.817	H108 C56 O6 N1	positive	0.118291	0.113574	0.132956	0.0905359	0.0857997	0.086146
TAG 53:3	TAG	888.801	H106 C56 O6 N1	positive	0.148204	0.143846	0.165034	0.112895	0.108006	0.110299
TAG 53:4	TAG	886.786	H104 C56 O6 N1	positive	0.107591	0.0960521	0.115726	0.074986	0.0766451	0.0762955
TAG 53:5	TAG	884.77	H102 C56 O6 N1	positive	0.0369206	0.0358145	0.0413543	0.0248135	0.025564	0.0206782
TAG 54:1	TAG	906.849	H112 C57 O6 N1	positive	0.0188103	0.018035	0.0176986	0.0232372	0.0339078	0.0281679
TAG 54:2	TAG	904.833	H110 C57 O6 N1	positive	0.218251	0.264273	0.227656	0.196785	0.207051	0.183976
TAG 54:3	TAG	902.817	H108 C57 O6 N1	positive	0.777489	0.83428	0.819778	0.643613	0.599171	0.590721
TAG 54:4	TAG	900.801	H106 C57 O6 N1	positive	0.699337	0.672825	0.768352	0.535788	0.504264	0.495677
TAG 54:5	TAG	898.786	H104 C57 O6 N1	positive	0.302144	0.275485	0.328042	0.241267	0.227918	0.219695
TAG 54:6	TAG	896.77	H102 C57 O6 N1	positive	0.141308	0.13019	0.149449	0.187524	0.177254	0.168262
TAG 54:7	TAG	894.754	H100 C57 O6 N1	positive	0.139628	0.130709	0.151199	0.229127	0.207381	0.231525
TAG 54:8	TAG	892.739	H98 C57 O6 N1	positive	0.0635396	0.0596632	0.0710234	0.0788214	0.0691803	0.0754059
TAG 55:2	TAG	918.849	H112 C58 O6 N1	positive	0.0159231	0.0143599	0.016667	0.00789685	0.00983333
TAG 55:3	TAG	916.833	H110 C58 O6 N1	positive	0.0479564	0.0475777	0.0461592	0.0348174	0.0314617	0.0347438
TAG 55:4	TAG	914.817	H108 C58 O6 N1	positive		0.0511954	0.0529586
TAG 55:5	TAG	912.801	H106 C58 O6 N1	positive	0.0457158	0.0465812	0.052323	0.0339125	0.0326218	0.0324965
TAG 55:6	TAG	910.786	H104 C58 O6 N1	positive	0.0233716	0.0197303	0.0259502	0.0215566	0.0168098	0.0213226
TAG 55:7	TAG	908.771	H102 C58 O6 N1	positive	0.0191031	0.0160324	0.0269233	0.0274068	0.0175098	0.0281007
TAG 56:1	TAG	934.88	H116 C59 O6 N1	positive	0.0115471	0.0088271	0.0104782	0.0102562	0.0165878	0.0124427
TAG 56:2	TAG	932.865	H114 C59 O6 N1	positive	0.0369934	0.0370579	0.0390702	0.0309828	0.0475978	0.033775
TAG 56:3	TAG	930.849	H112 C59 O6 N1	positive	0.114198	0.113442	0.121274	0.0889647	0.0932043	0.0889866
TAG 56:4	TAG	928.833	H110 C59 O6 N1	positive	0.193763	0.177202	0.19533	0.142779	0.138986	0.134396
TAG 56:6	TAG	924.802	H106 C59 O6 N1	positive	0.128007	0.120208	0.143651	0.132396	0.118939	0.124008
TAG 56:7	TAG	922.786	H104 C59 O6 N1	positive	0.162688	0.141975	0.160092	0.258114	0.235286	0.258266
TAG 56:8	TAG	920.77	H102 C59 O6 N1	positive	0.155586	0.142214	0.167677	0.217244	0.197561	0.216625
TAG 57:5	TAG	940.833	H110 C60 O6 N1	positive	0.0219978	0.0211531	0.0218312	0.0141155	0.0143288	0.0142343
TAG 57:6	TAG	938.817	H108 C60 O6 N1	positive	0.0154998	0.0179193	0.0193674	0.0101998		0.00986439
TAG 57:7	TAG	936.801	H106 C60 O6 N1	positive	0.0144171	0.0156787	0.0180017	0.0179275	0.0178025	0.0197012
TAG 57:8	TAG	934.786	H104 C60 O6 N1	positive		0.00907015	0.00757494	0.010716
TAG 58:8	TAG	948.801	H106 C61 O6 N1	positive	0.126317	0.115263	0.133933	0.177798	0.154012	0.178794
Cholesterol				positive	20.0513	19.8397	20.4984	19.9356	24.2071	22.2266
