# Supplementary material for: Dengue virus is particularly sensitive to interference with long-chain fatty acid elongation and desaturation
Source: J Biol Chem. 2025 Jan 23;301(3):108222. doi: 10.1016/j.jbc.2025.108222 (PMC11908578; doi:10.1016/j.jbc.2025.108222)
Supplement: Table S2 [file mmc3.xlsx]

## Sheet: LION terms
Term ID	Discription	Annotated	p-value	FDR q-value	ES	Regulated
LION:0002923	C18:2	41	3.5e-07	2.66e-05	-0.466279	DOWN
LION:0002970	fatty acid with 2 double bonds	52	1.5e-06	5.7e-05	-0.402564	DOWN
LION:0080947	d18:1 (sphingosine)	16	1.2e-05	0.000304	0.595997	UP
LION:0002945	fatty acid with more than 18 carbons	124	0.00051	0.00969	0.232893	UP
LION:0002950	fatty acid with 22-24 carbons	43	0.0009	0.0137	0.32158	UP
LION:0002937	C22:6	19	0.00159	0.0201	0.430085	UP
LION:0002963	fatty acid with 24 carbons	5	0.00298	0.0324	0.736909	UP
LION:0002900	C16:1	48	0.00358	0.034	-0.278285	DOWN
LION:0000095	headgroup with positive charge / zwitter-ion	117	0.00485	0.0373	0.201042	UP
LION:0002976	fatty acid with more than 3 double bonds	97	0.00491	0.0373	0.210538	UP
LION:0002961	fatty acid with 22 carbons	38	0.00987	0.0658	0.281505	UP
LION:0002973	fatty acid with 5 double bonds	20	0.01039	0.0658	0.362252	UP
LION:0000465	neutral intrinsic curvature	71	0.01371	0.0778	-0.212165	DOWN
LION:0002930	C20:5	13	0.01434	0.0778	0.426189	UP
LION:0002959	fatty acid with 20 carbons	82	0.01961	0.095	0.194512	UP
LION:0000094	headgroup with neutral charge	148	0.02024	0.095	-0.169463	DOWN
LION:0001735	very low transition temperature	19	0.02126	0.095	0.344277	UP
LION:0000467	contains ether-bond	17	0.02828	0.116	-0.351205	DOWN
LION:0000462	C14:1	7	0.02894	0.116	-0.52381	DOWN
LION:0002957	fatty acid with 18 carbons	130	0.031	0.118	-0.163942	DOWN
LION:0080980	very high lateral diffusion	16	0.04101	0.148	0.344363	UP
LION:0001739	very high transition temperature	7	0.04594	0.159	-0.495238	DOWN
LION:0002949	fatty acid with 19-21 carbons	84	0.04871	0.161	0.172969	UP
LION:0000254	C12:0	13	0.06786	0.215	-0.352751	DOWN
LION:0080978	average lateral diffusion	26	0.07264	0.221	0.255457	UP
LION:0002956	fatty acid with 17 carbons	8	0.07872	0.23	-0.430732	DOWN
LION:0080976	very low lateral diffusion	3	0.09705	0.271	-0.642633	DOWN
LION:0001737	average transition temperature	30	0.1	0.271	0.227854	UP
LION:0002977	fatty acid with 3-5 double bonds	78	0.11503	0.301	0.155422	UP
LION:0002938	C24:0	3	0.14298	0.362	0.603971	UP
LION:0000093	headgroup with negative charge	47	0.17208	0.42	-0.174778	DOWN
LION:0001736	low transition temperature	29	0.177	0.42	-0.207485	DOWN
LION:0002969	monounsaturated fatty acid	134	0.18465	0.425	-0.123372	DOWN
LION:0002947	fatty acid with 13-15 carbons	57	0.19994	0.447	-0.156637	DOWN
LION:0001740	above average transition temperature	22	0.2399	0.514	0.219091	UP
LION:0002948	fatty acid with 16-18 carbons	211	0.24338	0.514	-0.120277	DOWN
LION:0002928	C20:3	7	0.25579	0.525	-0.365079	DOWN
LION:0002971	fatty acid with 3 double bonds	15	0.27261	0.528	-0.2519	DOWN
LION:0002953	fatty acid with 14 carbons	51	0.27494	0.528	-0.151943	DOWN
LION:0080981	below average lateral diffusion	23	0.3009	0.528	-0.204013	DOWN
LION:0022234	C17:1	3	0.30288	0.528	-0.516196	DOWN
LION:0080968	very low bilayer thickness	17	0.30562	0.528	0.230858	UP
LION:0002967	polyunsaturated fatty acid	147	0.30877	0.528	-0.108027	DOWN
LION:0002922	C18:1	75	0.31179	0.528	0.126964	UP
LION:0022231	C17:0	5	0.3126	0.528	-0.401262	DOWN
LION:0001738	high transition temperature	15	0.3298	0.54	0.239522	UP
LION:0002955	fatty acid with 16 carbons	123	0.33368	0.54	-0.108387	DOWN
LION:0000100	fatty acid with 18 carbons or less	231	0.35147	0.556	-0.115218	DOWN
LION:0000259	C14:0	45	0.36714	0.569	-0.147694	DOWN
LION:0000464	negative intrinsic curvature	92	0.39445	0.6	0.11087	UP
LION:0002921	C18:0	25	0.4422	0.659	0.172929	UP
LION:0002936	C22:5	7	0.45144	0.66	0.307937	UP
LION:0080972	very high bilayer thickness	5	0.52609	0.736	-0.337539	DOWN
LION:0002929	C20:4	44	0.52759	0.736	0.131458	UP
LION:0080973	below average bilayer thickness	41	0.53728	0.736	0.13445	UP
LION:0080969	low bilayer thickness	25	0.54224	0.736	-0.159596	DOWN
LION:0080970	average bilayer thickness	25	0.58118	0.775	-0.154882	DOWN
LION:0080982	above average lateral diffusion	42	0.60599	0.782	0.12619	UP
LION:0001741	below average transition temperature	48	0.61689	0.782	0.118309	UP
LION:0002926	C20:1	5	0.61744	0.782	0.314196	UP
LION:0080979	high lateral diffusion	30	0.65176	0.808	-0.134932	DOWN
LION:0002933	C22:2	6	0.67385	0.808	0.275316	UP
LION:0022229	C15:0	5	0.6791	0.808	-0.298423	DOWN
LION:0002924	C18:3	4	0.68082	0.808	-0.330189	DOWN
LION:0080974	above average bilayer thickness	20	0.70246	0.821	0.154636	UP
LION:0002927	C20:2	6	0.73513	0.846	-0.260549	DOWN
LION:0002934	C22:3	4	0.74559	0.846	0.309748	UP
LION:0002966	fatty acid with less than 2 double bonds	238	0.77297	0.864	-0.0840336	DOWN
LION:0080977	low lateral diffusion	20	0.80745	0.889	-0.139404	DOWN
LION:0000466	positive intrinsic curvature	34	0.82347	0.89	0.10866	UP
LION:0002925	C20:0	10	0.83133	0.89	0.185897	UP
LION:0002882	C16:0	90	0.86518	0.913	0.0744253	UP
LION:0080971	high bilayer thickness	15	0.89071	0.924	0.142888	UP
LION:0002968	saturated fatty acid	167	0.9	0.924	-0.0637048	DOWN
LION:0002958	fatty acids with 19 carbons	3	0.967	0.977	-0.256008	DOWN
LION:0002954	fatty acid with 15 carbons	6	0.97715	0.977	-0.175105	DOWN
